# Supplementary material for: KIR repertory in patients with hematopoietic diseases and healthy family members
Source: BMC Hematol. 2016 Sep 29;16:25. doi: 10.1186/s12878-016-0064-6 (PMC5041293; doi:10.1186/s12878-016-0064-6)
Supplement: Additional file 1: — Patients – Supporting Information. (XLS 43 kb) [file 12878_2016_64_MOESM1_ESM.xls]

## Sheet: Patients
Code	Gender	Interview Date	Age at Interview	Ethnicity	Disease	KIR2DL1	KIR2DL2	KIR2DL3	KIR2DL4	KIR2DL5	KIR2DP1	KIR2DS1	KIR2DS2	KIR2DS3	KIR2DS4	KIR2DS5	KIR3DL1	KIR3DL2	KIR3DL3	KIR3DP1	KIR3DS1	Activators	Inhibitorys	Pseudogenes
REC 25/08	M	2008-05-14	36-48	White	Chronic Myeloid Leukemia	1	0	1	1	0	1	0	0	0	1	0	1	1	1	1	0	1	5	2
REC 24/08	M	2008-05-05	24-36	White	Myelodysplasia	1	1	1	1	1	1	1	1	0	1	1	1	1	1	1	1	5	7	2
REC 23/08	F	2008-04-30	0-12	White	Acute Lymphoid Leukemia	1	0	1	1	0	1	0	0	0	1	0	1	1	1	1	0	1	5	2
REC 22/08	F	2008-05-14	0-12	White	Acute Lymphoid Leukemia	1	0	1	1	0	1	0	0	0	1	0	1	1	1	1	0	1	5	2
REC 21/08	F	2008-04-23	24-36	White	Bone Marrow Aplasia	1	0	1	1	1	1	1	0	0	1	1	0	1	1	1	1	4	5	2
REC 19/08	M	2008-04-16	36-48	White	Acute Myeloid Leukemia	0	1	0	1	0	0	0	1	0	1	0	1	1	1	1	0	2	4	1
REC 18/08	F	2008-04-15	36-48	White	Non Hodgkin Lymphoma - Follicular	1	0	1	1	0	1	0	0	0	1	0	1	1	1	1	0	1	5	2
REC 17/08	M	2008-04-09	24-36	White	Paroxysmal Noturna Hemoglobinuria	1	0	1	1	0	1	0	1	0	1	0	1	1	1	1	0	2	5	2
REC 16/08	M	2008-03-27	36-48	White	Acute Myeloid Leukemia	1	0	1	1	0	1	0	0	0	1	0	1	1	1	1	0	2	5	2
REC 15/08	M	2008-03-25	24-36	White	Paroxysmal Noturna Hemoglobinuria	1	0	1	1	0	1	0	0	0	1	0	1	1	1	1	0	1	5	2
REC 13/08	M	2008-03-24	24-36	White	Multiple Myeloma	1	1	1	1	0	1	0	1	0	1	0	1	1	1	1	0	2	6	2
REC 12/08	M	2008-03-18	48-60	White	Myelofibrosis	1	0	1	1	0	1	0	0	0	1	0	1	1	1	1	0	1	5	2
REC 11/08	M	2008-03-18	0-12	White	Acute Lymphoid Leukemia	1	0	1	1	1	1	1	0	0	1	1	1	1	1	1	1	4	6	2
REC 10/08	F	2008-03-12	48-60	White	Acute Myeloid Leukemia	1	0	1	1	1	1	0	0	1	1	0	1	1	1	1	0	3	6	2
REC 08/08	M	2008-02-18	0-12	White	Acute Lymphoid Leukemia	1	0	1	1	1	1	0	0	1	1	0	1	1	1	1	0	2	6	2
REC 07/08	M	2008-02-11	24-36	White	Acute Myeloid Leukemia	1	0	1	1	1	1	1	0	0	1	1	1	1	1	1	1	4	6	2
REC 06/08	M	2008-02-07	36-48	Mulatto	Acute Myeloid Leukemia	0	0	0	1	1	0	1	0	0	0	1	0	1	1	1	1	4	3	1
REC 05/08	M	2008-01-30	48-60	White	Acute Lymphoid Leukemia	1	0	1	1	0	1	0	0	0	1	0	1	1	1	1	0	1	5	2
REC 04/08	M	2008-02-11	48-60	White	Acute Myeloid Leukemia	1	0	1	1	0	1	0	0	0	1	0	1	1	1	1	0	1	5	2
REC 02/08	F	2008-01-08	48-60	White	Acute Myeloid Leukemia	1	0	1	1	0	1	0	0	0	1	0	1	1	1	1	0	1	5	2
REC 01/08	M	2008-01-09	24-36	White	Chronic Myeloid Leukemia	1	0	1	1	0	1	0	0	0	1	1	1	1	1	1	1	2	5	2
REC 33/07	F	2007-12-17	12-24	White	Acute Lymphoid Leukemia	1	0	1	1	0	1	0	0	0	1	0	1	1	1	1	0	1	5	2
REC 32/07	M	2007-12-12	36-48	White	Myelodisplastic Myeloproliferative Syndrome	1	0	1	1	0	1	0	0	0	1	0	1	1	1	1	0	1	5	2
REC 31/07	M	2007-12-04	12-24	White	Acute Lymphoid Leukemia (high risk)	1	0	1	1	0	1	0	0	0	1	0	1	1	1	1	0	1	5	2
REC 29/07	M	2007-11-13	0-12	White	Acute Lymphoid Leukemia	1	0	1	1	0	1	0	0	0	1	0	1	1	1	1	0	1	5	2
REC 28/07	F	2007-11-07	36-48	Mulatto	Myelodisplastic Myeloproliferative Syndrome	1	0	1	1	0	1	0	0	0	1	0	1	1	1	1	0	2	5	2
REC 27/07	F	2007-11-07	36-48	White	Myelofibrosis	1	0	1	1	0	1	0	0	0	1	0	1	1	1	1	0	1	5	2
REC 26/07	M	2007-10-25	0-12	Mulatto	Acute Lymphoid Leukemia	1	1	1	1	1	1	1	1	0	1	1	1	1	1	1	1	5	7	2
REC 24/07	M	2007-10-10	12-24	White	Chronic Myeloid Leukemia	1	0	1	1	0	1	0	0	0	1	0	1	1	1	1	0	1	5	2
REC 23/07	M	2007-09-24	24-36	White	Acute Myeloid Leukemia	0	0	1	1	0	1	0	0	0	1	0	1	1	1	1	0	1	4	2
REC 22/07	M	2007-09-19	36-48	White	Acute Lymphoid Leukemia	1	0	1	1	0	1	0	0	0	1	0	1	1	1	1	0	1	5	2
Not Avaiable	Not Avaiable	2007-10-26	Not Avaiable	White	Not Informed	1	1	1	1	1	1	0	1	1	1	0	1	1	1	1	0	3	7	2
REC 20/07	F	2007-09-17	36-48	White	Acute Myeloid Leukemia	1	1	1	1	0	1	0	1	0	1	0	1	1	1	1	0	2	6	2
REC 19/07	F	2007-08-23	12-24	Mulatto	Acute Lymphoid Leukemia	1	0	1	1	0	1	0	0	0	1	1	1	1	1	1	1	2	5	2
REC 18/07	F	2007-08-14	0-12	White	Acute Lymphoid Leukemia	1	1	0	1	1	1	0	1	1	1	1	1	1	1	1	1	4	6	2
REC 17/07	F	2007-08-14	0-12	White	Acute Lymphoid Leukemia	0	1	1	1	0	1	0	1	0	0	1	1	1	1	1	1	2	5	2
REC 16/07	M	2007-08-14	0-12	White	Acute Myeloid Leukemia	1	1	1	1	0	1	0	1	0	1	0	1	1	1	1	0	3	6	2
REC 14/07	M	2007-08-14	12-24	White	NK Leukemia Cells	1	0	1	1	0	1	0	0	0	1	0	1	1	1	1	0	1	5	2
REC 13/07	F	2007-08-22	0-12	White	Acute Myeloid Leukemia	1	0	1	1	1	1	0	0	1	0	1	1	1	1	1	1	3	6	2
Legend		Age - showed as intervals of 12 years old
F: Female ; M: Male		Minimum Age: 0 (Newborn)
1: Presence; 0: Absence		Maximum Age: 60 years
