# Supplementary material for: KIR repertory in patients with hematopoietic diseases and healthy family members
Source: BMC Hematol. 2016 Sep 29;16:25. doi: 10.1186/s12878-016-0064-6 (PMC5041293; doi:10.1186/s12878-016-0064-6)
Supplement: Additional file 2: — Healthy Family Members – Supporting Information. (XLS 69 kb) [file 12878_2016_64_MOESM2_ESM.xls]

## Sheet: Healthy Family Members
Code	Gender	Interview Date	Age at Interview	Ethnicity	KIR2DL1	KIR2DL2	KIR2DL3	KIR2DL4	KIR2DL5	KIR2DP1	KIR2DS1	KIR2DS2	KIR2DS3	KIR2DS4	KIR2DS5	KIR3DL1	KIR3DL2	KIR3DL3	KIR3DP1	KIR3DS1	Activators	Inhibitorys	Pseudogenes
DRMA 25/08	F	2008-05-13	45-60	White	1	0	1	1	1	1	1	0	0	1	1	1	1	1	1	1	4	6	2
DRMB 25/08	F	2008-05-13	30-45	White	1	0	1	1	0	1	0	0	0	1	0	1	1	1	1	0	1	5	2
DRMC 25/08	F	2008-05-13	30-45	White	1	0	1	1	1	1	1	0	0	1	1	1	1	1	1	1	4	6	2
DRMF 25/08	M	2008-05-13	30-45	White	1	0	1	1	1	1	1	0	0	1	1	1	1	1	1	1	4	6	2
DRMG 25/08	F	2008-05-13	45-60	White	1	1	1	1	0	1	0	1	0	1	0	1	1	1	1	0	2	6	2
DRMH 25/08	F	2008-05-13	45-60	White	1	0	1	1	1	1	1	0	0	1	1	1	1	1	1	1	4	6	2
DRMI 25/08	M	2008-05-13	Not Informed	White	1	1	1	1	0	1	0	1	0	1	0	1	1	1	1	0	2	6	2
DRMJ 25/08	F	2008-05-13	30-45	White	1	0	1	1	0	1	0	0	0	1	0	1	1	1	1	0	1	5	2
DRMK 25/08	M	2008-05-13	30-45	White	1	0	1	1	1	1	1	0	0	1	1	1	1	1	1	1	4	6	2
DRMM 25/08	F	2008-05-14	30-45	White	1	0	1	1	1	1	1	0	0	1	1	1	1	1	1	1	4	6	2
DRMC 24/08	M	2008-05-05	45-60	White	1	1	1	1	1	1	1	1	0	1	1	1	1	1	1	1	5	7	2
DRMD 24/08	F	2008-05-05	45-60	White	1	1	1	1	0	1	0	1	0	1	0	1	1	1	1	0	2	6	2
DRME 24/08	F	2008-05-05	45-60	White	1	1	1	1	1	1	1	1	0	1	1	1	1	1	1	1	5	7	2
DRMF 24/08	M	2008-05-05	45-60	White	1	1	1	1	1	1	1	1	0	1	1	1	1	1	1	0	4	7	2
DRMG 24/08	M	2008-05-05	30-45	White	1	0	1	1	1	1	1	0	0	1	1	1	1	1	1	1	4	6	2
DRMH 24/08	M	2008-05-05	30-45	White	1	0	1	1	1	1	0	0	0	1	1	1	1	1	1	1	3	6	2
DRMI 24/08	F	2008-05-05	30-45	White	1	0	1	1	1	1	1	0	0	0	1	0	1	1	1	1	3	5	2
DRMJ 24/08	M	2008-05-05	30-45	White	1	0	1	1	0	1	0	1	0	1	0	1	1	1	1	0	2	5	2
DRMA 23/08	M	2008-04-30	0-15	White	1	0	1	1	0	1	0	0	0	1	0	1	1	1	1	0	1	5	2
DRMC 22/08	M	2008-05-14	0-15	White	1	0	1	1	0	1	0	0	0	1	0	1	1	1	1	0	1	5	2
DRMC 21/08	M	2008-04-23	30-45	White	0	0	0	1	0	1	1	0	0	1	1	1	1	1	1	0	3	3	2
DRMD 21/08	F	2008-04-23	30-45	White	1	0	1	1	0	0	0	0	0	1	0	1	1	1	1	0	1	5	1
DRMA 19/08	M	2008-04-14	30-45	White	1	0	1	1	0	1	0	0	0	1	0	1	1	1	1	0	1	5	2
DRMD 19/08	M	2008-04-17	45-60	White	1	0	1	1	0	1	0	1	0	1	0	1	1	1	1	0	2	5	2
DRME 19/08	M	2008-04-17	30-45	White	1	0	1	1	1	1	1	0	0	1	1	1	1	1	1	0	3	6	2
DRMF 19/08	M	2008-04-17	15-30	White	1	0	1	1	1	1	1	0	0	1	1	1	1	1	1	0	3	6	2
DRMC 18/08	F	2008-04-15	30-45	White	1	0	1	1	0	1	0	0	0	1	0	1	1	1	1	0	1	5	2
DRMD 18/08	M	2008-04-15	30-45	White	1	0	1	1	0	1	0	0	0	1	0	1	1	1	1	0	1	5	2
DRME 18/08	F	2008-04-15	30-45	White	1	0	1	1	0	1	0	0	0	1	0	1	1	1	1	0	1	5	2
DRMF 18/08	F	2008-04-15	30-45	White	0	0	0	1	0	1	0	0	0	1	0	1	1	1	1	0	1	3	2
DRMG 18/08	F	2008-04-15	15-30	White	1	0	1	1	0	1	0	0	0	1	0	1	1	1	1	0	1	5	2
DRMC 17/08	F	2008-04-09	30-45	White	1	0	1	1	0	1	0	1	0	1	0	1	1	1	1	0	2	5	2
DRMC 16/08	M	2008-03-27	30-45	White	1	0	1	1	1	1	1	0	1	1	0	1	1	1	1	1	4	6	2
DRMD 16/08	M	2008-03-27	15-30	White	1	0	1	1	0	1	0	0	0	1	0	1	1	1	1	0	1	5	2
DRME 16/08	F	2008-04-02	30-45	White	1	0	1	1	0	1	0	0	0	1	0	1	1	1	1	0	1	5	2
DRMF 16/08	F	2008-04-02	30-45	White	1	0	1	1	0	1	0	0	0	1	0	1	1	1	1	0	1	5	2
DRMG 16/08	M	2008-04-02	30-45	White	1	0	1	1	0	1	0	0	0	1	0	1	1	1	1	0	1	5	2
DRMC 15/08	F	2008-03-25	30-45	White	1	0	1	1	0	1	0	1	0	1	0	1	1	1	1	0	2	5	2
DRMD 15/08	F	2008-03-25	30-45	White	0	1	0	1	0	0	0	1	0	1	0	1	1	1	1	0	2	4	1
DRME 15/08	F	2008-03-25	30-45	White	0	1	0	1	0	0	0	1	0	1	0	1	1	1	1	0	2	4	1
DRMF 15/08	F	2008-03-25	15-30	White	0	1	0	1	0	0	0	1	0	1	0	1	1	1	1	0	2	4	1
DRMG 15/08	M	2008-03-25	15-30	White	0	1	0	1	0	0	0	1	0	1	0	1	1	1	1	0	2	4	1
DRMC 13/08	F	2008-03-24	45-60	White	0	1	0	1	1	0	1	1	1	1	0	1	1	1	1	1	5	5	1
DRMD 13/08	F	2008-03-24	30-45	White	1	1	1	1	0	1	0	1	0	1	0	1	1	1	1	0	2	6	2
DRME 13/08	M	2008-03-24	30-45	White	0	1	1	1	1	0	1	1	1	1	0	1	1	1	1	1	5	6	1
DRMF 13/08	M	2008-03-24	30-45	White	1	1	1	1	0	1	0	0	0	1	0	1	1	1	1	0	1	6	2
DRMG 13/08	M	2008-03-24	30-45	White	1	1	1	1	1	0	1	1	1	1	0	1	1	1	1	1	5	7	1
DRMH 13/08	M	2008-03-24	30-45	White	1	1	1	1	0	1	0	1	0	1	0	1	1	1	1	0	2	6	2
DRMI 13/08	F	2008-03-24	15-30	White	1	1	1	1	1	1	1	1	1	1	0	1	1	1	1	1	5	7	2
DRMJ 13/08	M	2008-03-24	15-30	White	0	1	0	1	1	0	1	1	1	1	0	1	1	1	1	1	5	5	1
DRMK 13/08	M	2008-03-24	15-30	White	1	1	1	1	1	1	1	1	0	0	0	1	1	1	1	1	3	7	2
DRML 13/08	F	2008-03-24	15-30	White	1	1	1	1	0	1	0	1	0	1	0	1	1	1	1	0	2	6	2
DRMM 13/08	M	2008-03-24	15-30	White	0	1	0	1	1	0	1	1	1	1	0	1	1	1	1	1	5	5	1
DRMN 13/08	M	2008-03-24	15-30	White	1	0	1	1	0	1	0	0	0	1	0	1	1	1	1	0	1	5	2
DRMA 12/08	M	2008-03-18	45-60	White	1	0	1	1	0	1	1	0	0	1	1	1	1	1	1	1	4	5	2
DRMB 12/08	F	2008-03-18	45-60	White	1	0	1	1	0	1	0	0	0	1	1	1	1	1	1	1	3	5	2
DRMC 12/08	M	2008-03-18	45-60	White	1	0	1	1	0	1	0	0	0	1	0	1	1	1	1	0	1	5	2
DRMB 10/08	M	2008-03-06	45-60	White	1	0	0	1	1	1	0	0	1	1	0	1	1	1	1	1	3	5	2
DRMC 10/08	F	2008-03-06	30-45	White	1	0	1	1	0	1	0	0	0	1	0	1	1	1	1	0	1	5	2
DRMD 10/08	M	2008-03-06	30-45	White	1	0	1	1	1	1	0	0	1	1	0	1	1	1	1	1	3	6	2
DRME 10/08	F	2008-03-06	30-45	White	1	0	1	1	0	1	0	0	0	1	0	1	1	1	1	0	1	5	2
DRMF 10/08	F	2008-03-06	30-45	White	1	0	0	1	1	1	0	0	1	1	0	1	1	1	1	1	3	5	2
DRMG 10/08	F	2008-03-06	30-45	White	1	0	1	1	0	1	0	0	0	1	0	1	1	1	1	0	1	5	2
DRMC 08/08	M	2008-03-11	0-15	White	1	0	1	1	1	1	1	0	1	1	1	1	1	1	1	1	5	6	2
DRMD 08/08	M	2008-03-11	0-15	White	1	0	1	1	1	1	0	0	1	0	1	0	1	1	1	1	3	5	2
DRMA 07/08	F	2008-02-20	45-60	White	1	0	1	1	1	1	1	0	1	0	1	1	1	1	1	1	4	6	2
DRMB 07/08	F	2008-02-20	45-60	White	1	0	1	1	1	1	1	1	1	0	1	0	1	1	1	1	5	5	2
DRMC 07/08	F	2008-02-20	45-60	White	1	0	1	1	0	1	0	0	0	1	0	1	1	1	1	0	1	5	2
DRMD 07/08	M	2008-02-20	30-45	White	1	0	1	1	1	1	1	0	0	1	1	1	1	1	1	1	4	6	2
DRME 07/08	F	2008-02-20	30-45	White	1	0	1	1	1	1	1	0	1	0	1	0	1	1	1	1	4	5	2
DRMF 07/08	M	2008-02-20	30-45	White	1	0	1	1	1	1	1	0	1	0	1	0	1	1	1	1	4	5	2
DRMG 07/08	F	2008-02-20	45-60	White	1	0	1	1	1	1	1	0	1	1	1	1	1	1	1	1	5	6	2
DRMA 06/08	F	2008-02-13	30-45	Mulato	1	1	1	1	1	1	0	1	1	1	0	1	1	1	1	1	4	7	2
DRMB 06/08	M	2008-02-13	30-45	Mulato	0	1	0	1	1	0	1	1	0	0	1	0	1	1	1	1	4	4	1
DRMC 06/08	M	2008-02-13	30-45	Mulato	1	0	1	1	0	1	0	0	0	1	0	1	1	1	1	0	1	5	2
DRMD 06/08	M	2008-02-13	30-45	Mulato	1	1	1	1	1	1	1	1	0	1	1	1	1	1	1	1	5	7	2
DRMA 05/08	F	2008-02-07	60-75	White	1	0	1	1	1	1	1	0	0	1	1	1	1	1	1	1	4	6	2
DRMB 05/08	F	2008-02-07	45-60	White	1	0	1	1	0	1	0	0	0	1	0	1	1	1	1	0	1	5	2
DRMC 05/08	F	2008-02-07	45-60	White	1	0	1	1	0	1	0	0	0	1	0	1	1	1	1	0	1	5	2
DRMD 05/08	F	2008-02-07	45-60	White	1	0	1	1	0	1	0	0	0	1	0	1	1	1	1	0	1	5	2
DRMA 04/08	F	2008-01-29	60-75	White	1	0	1	1	0	1	0	0	0	1	0	1	1	1	1	0	1	5	2
DRMB 04/08	F	2008-01-29	60-75	White	1	0	1	1	0	1	0	0	0	1	0	1	1	1	1	1	2	5	2
DRMC 04/08	M	2008-01-29	45-60	White	1	0	1	1	0	1	0	0	0	1	0	1	1	1	1	0	1	5	2
DRMD 04/08	M	2008-01-30	45-60	White	1	0	1	1	0	1	0	0	0	1	0	1	1	1	1	0	1	5	2
DRMA 02/08	M	2008-01-08	45-60	White	1	0	1	1	0	1	0	0	0	1	0	1	1	1	1	0	1	5	2
DRMB 02/08	M	2008-01-08	45-60	White	1	0	1	1	0	1	0	0	0	1	0	1	1	1	1	0	1	5	2
DRMC 02/08	F	2008-01-08	45-60	White	1	0	1	1	0	1	0	0	0	1	0	1	1	1	1	0	1	5	2
DRMD 02/08	M	2008-01-09	45-60	White	1	0	1	1	0	1	0	0	0	1	0	1	1	1	1	0	1	5	2
DRMB 01/08	M	2008-01-09	30-45	White	1	1	1	1	0	1	0	0	1	1	1	1	1	1	1	0	3	6	2
DRMC 01/08	M	2008-01-09	30-45	White	1	0	1	1	0	1	1	0	0	1	1	1	1	1	1	0	3	5	2
DRMD 01/08	M	2008-01-09	30-45	White	1	0	1	1	0	1	1	0	0	1	1	1	1	1	1	0	3	5	2
DRME 01/08	M	2008-01-09	45-60	White	1	0	1	1	0	1	0	0	0	0	1	1	1	1	1	0	1	5	2
DRMF 01/08	M	2008-01-09	15-30	White	1	0	1	1	1	1	0	1	1	1	0	1	1	1	1	0	3	6	2
DRMC 33/07	M	2007-12-17	15-30	White	1	0	1	1	0	1	0	0	0	1	0	1	1	1	1	0	1	5	2
DRMD 33/07	M	2007-12-17	Not Informed	White	1	0	1	1	0	1	0	0	0	1	0	1	1	1	1	0	1	5	2
DRME 33/07	M	2007-12-17	0-15	White	1	0	1	1	0	1	0	0	0	1	0	1	1	1	1	0	1	5	2
DRMF 33/07	F	2007-12-17	15-30	White	1	0	1	1	0	1	0	0	0	0	0	1	1	1	1	0	0	5	2
DRMG 33/07	F	2007-12-17	15-30	White	1	0	1	1	0	1	0	0	0	1	0	1	1	1	1	0	1	5	2
DRMC 32/07	M	2007-12-12	30-45	White	1	0	1	1	0	1	0	0	0	1	0	1	1	1	1	0	1	5	2
DRMD 32/07	M	2007-12-12	30-45	White	1	0	1	1	0	1	0	0	0	1	0	1	1	1	1	0	1	5	2
DRMC 31/07	F	2007-12-04	0-15	White	1	1	0	1	1	0	0	0	0	0	1	1	1	1	1	0	1	6	1
DRMC 29/07	M	2007-11-13	15-30	White	1	0	1	1	0	1	0	0	0	1	0	1	1	1	1	0	1	5	2
DRMA 28/07	F	2007-11-07	45-60	Mulato	1	0	1	1	0	1	0	0	0	1	0	1	1	1	1	0	1	5	2
DRMB 28/07	M	2007-11-07	45-60	Mulato	1	0	1	1	1	1	1	0	0	1	1	1	1	1	1	1	4	6	2
DRMC 28/07	M	2007-11-07	45-60	Mulato	1	1	1	1	1	1	1	1	0	1	1	1	1	1	1	1	5	7	2
DRMC 26/07	M	2007-10-31	0-15	Mulato	1	0	1	1	1	1	1	0	0	0	1	0	1	1	1	1	3	5	2
DRMD 26/07	F	2007-10-31	0-15	Mulato	0	1	0	1	0	0	0	1	0	0	1	0	1	1	1	0	2	3	1
DRMA 24/07	F	2007-10-10	30-45	White	1	0	1	1	1	1	0	0	0	0	1	1	1	1	1	1	2	6	2
DRMB 24/07	M	2007-10-10	15-30	White	1	0	1	1	1	1	0	0	0	0	1	1	1	1	1	1	2	6	2
DRMC 24/07	M	2007-10-10	15-30	White	1	0	1	1	1	1	1	0	0	0	1	1	1	1	1	1	3	6	2
DRMD 24/07	F	2007-10-10	0-15	White	1	0	0	1	0	1	0	0	0	1	0	1	1	1	1	0	1	4	2
DRMC 23/07	F	2007-09-24	45-60	White	0	0	1	1	0	1	0	0	0	1	0	1	1	1	1	0	1	4	2
DRMD 23/07	M	2007-09-24	30-45	White	0	0	0	1	0	1	0	0	0	1	0	1	1	1	1	0	1	3	2
DRME 23/07	M	2007-09-24	30-45	White	1	0	1	1	1	1	1	0	0	1	1	1	1	1	1	1	4	6	2
DRMF 23/07	F	2007-09-24	30-45	White	1	0	1	1	1	1	1	0	0	0	1	0	1	1	1	1	3	5	2
DRMG 23/07	M	2007-09-24	30-45	White	1	1	1	1	0	1	0	1	0	1	0	1	1	1	1	0	2	6	2
DRMH 23/07	M	2007-09-24	30-45	White	0	1	0	1	1	0	1	1	0	1	1	1	1	1	1	1	5	5	1
DRMI 23/07	M	2007-09-24	30-45	White	1	1	1	1	1	1	1	1	0	0	1	0	1	1	1	1	4	6	2
DRMJ 23/07	M	2007-09-24	15-30	White	1	0	1	1	1	1	1	0	0	0	1	1	1	1	1	1	3	6	2
DRMK 23/07	F	2007-09-24	15-30	White	1	1	1	1	1	1	1	1	0	0	1	0	1	1	1	1	4	6	2
DRML 23/07	F	2007-09-25	30-45	White	1	1	1	1	1	1	1	1	0	0	1	0	1	1	1	1	4	6	2
DRMM 23/07	M	2007-09-25	30-45	White	1	0	1	1	1	1	1	0	0	1	1	1	1	1	1	1	4	6	2
DRMB 22/07	F	2007-09-19	30-45	White	1	0	1	1	0	1	0	0	0	1	0	1	1	1	1	0	1	5	2
DRMC 22/07	M	2007-09-19	0-15	White	1	0	1	1	0	1	0	0	0	1	0	1	1	1	1	0	1	5	2
DRMC 21/07	M	2007-09-19	15-30	White	1	1	0	1	1	1	1	1	1	1	1	1	1	1	1	0	5	6	2
DRMB 20/07	M	2007-09-17	30-45	White	1	1	1	1	0	1	0	1	0	1	0	1	1	1	1	0	2	6	2
DRMC 20/07	M	2007-09-17	30-45	White	1	1	1	1	0	1	0	1	0	1	0	1	1	1	1	0	2	6	2
DRMD 20/07	F	2007-09-17	30-45	White	1	1	1	1	0	1	0	1	0	1	0	1	1	1	1	0	2	6	2
DRME 20/07	F	2007-09-17	45-60	White	1	1	1	1	1	1	1	1	0	1	1	1	1	1	1	1	5	7	2
DRMF 20/07	M	2007-09-17	15-30	White	1	0	1	1	0	1	0	0	0	1	0	1	1	1	1	0	1	5	2
DRMG 20/07	M	2007-09-17	15-30	White	1	1	1	1	0	1	0	1	0	1	0	1	1	1	1	0	2	6	2
DRMH 20/07	F	2007-09-17	15-30	White	1	0	1	1	0	1	0	0	0	1	0	1	1	1	1	0	1	5	2
DRMC 19/07	F	2007-08-21	30-45	Mulato	1	0	1	1	1	1	1	0	0	1	1	1	1	1	1	1	4	6	2
DRMD 19/07	F	2007-08-21	30-45	Mulato	1	0	1	1	1	1	1	0	0	1	1	1	1	1	1	1	4	6	2
DRME 19/07	M	2007-08-21	15-30	Mulato	0	0	1	1	0	1	0	0	0	0	0	1	1	1	1	1	1	4	2
DRMF 19/07	M	2007-08-22	15-30	Mulato	0	1	1	1	0	1	0	1	0	0	1	1	1	1	1	1	3	5	2
DRMG 19/07	F	2007-08-22	15-30	Mulato	0	1	0	1	0	1	0	1	0	0	1	1	1	1	1	1	3	4	2
DRMH 19/07	F	2007-08-22	15-30	Mulato	1	0	1	1	0	1	0	0	0	1	0	1	1	1	1	0	1	5	2
DRMC 14/07	M	2007-08-02	15-30	White	1	0	1	1	0	1	0	0	0	1	0	1	1	1	1	0	1	5	2
DRMC 13/07	M	2007-07-18	0-15	White	1	1	1	1	1	1	1	1	1	1	0	1	1	1	1	1	5	7	2
Legend			Age - showed as intervals of 15 years old
F: Female ; M: Male			Minimum Age: 0 (Newborn)
1: Presence; 0: Absence			Maximum Age: 71 years
